# Supplementary material for: Human umbilical cord-derived mesenchymal stem cells prevent the progression of early diabetic nephropathy through inhibiting inflammation and fibrosis
Source: Stem Cell Res Ther. 2020 Aug 3;11:336. doi: 10.1186/s13287-020-01852-y (PMC7397631; doi:10.1186/s13287-020-01852-y)
Supplement: Supplementary file 2 — Additional file 2: Figure S1. Immunofluorescence staining of F4/80 and CD3 in the glomerulus of DN kidney tissues. G: glomerulus. Figure S2. Isolation and identification of exosomes extracted from UC-MSCs (UC-MSCs-Exo). Figure S3. UC-MSCs-CM depressed cytokine expression in high glucose-injured NRK-52E cells. Figure S4. UC-MSCs-CM or UC-MSCs-Exo depressed cytokine expression in high glucose-injured hrGECs. [file 13287_2020_1852_MOESM2_ESM.zip]

Archive with 5 entries (5 files):
- Additional figure1.ppt
- Additional figure2.ppt
- Additional figure3.ppt
- Additional figure4.ppt
- Additional file 2-Figures.docx
